# Supplementary material for: Aqueous Extract of Sea Squirt (Halocynthia roretzi) with Potent Activity against Human Cancer Cells Acts Synergistically with Doxorubicin
Source: Mar Drugs. 2022 Apr 23;20(5):284. doi: 10.3390/md20050284 (PMC9143001; doi:10.3390/md20050284)
Supplement: Supplementary file 1 [file marinedrugs-20-00284-s001.zip]

Archive with 1 entries (1 files):
- marinedrugs-1623618-supplementary.pdf
